# Supplementary material for: Avirulence of a spontaneous Francisella tularensis subsp. mediasiatica prmA mutant
Source: PLoS One. 2024 Jun 18;19(6):e0305569. doi: 10.1371/journal.pone.0305569 (PMC11185464; doi:10.1371/journal.pone.0305569)
Supplement: S1 Table — (XLSX) [file pone.0305569.s002.xlsx]

## Sheet: genome sequence accessions
BioSample	Sample name	Organism	Strain	Nucleotide Accession	Assembly Accession	Assembler
SAMN36401873	2023 Sample 537	Francisella tularensis subsp. mediasiatica	SCPM-O-B-7176 (A-678)	CP129999	GCA_030505475.1	Flye 2.7.1-b1661
SAMN36401966	2023 Sample 540	Francisella tularensis subsp. mediasiatica	SCPM-O-B-4672 (120)	CP130001	GCA_030505515.1	Flye 2.7.1-b1661
SAMN36402071	2023 Sample 543	Francisella tularensis subsp. mediasiatica	SCPM-O-B-10098 (60(B)57)	CP130004	GCA_030505555.1	Flye 2.7.1-b1661
