# Supplementary material for: Avirulence of a spontaneous Francisella tularensis subsp. mediasiatica prmA mutant
Source: PLoS One. 2024 Jun 18;19(6):e0305569. doi: 10.1371/journal.pone.0305569 (PMC11185464; doi:10.1371/journal.pone.0305569)
Supplement: S2 Table — (XLSX) [file pone.0305569.s003.xlsx]

## Sheet: export
Count	Entry	Label	Position in GCA_000018925 FSC147	Position in GCA_030505555 60(B)57	Type	NA change	AA change
1	GCA_000018925	DNA polymerase III subunit beta	2624	95373	missense	a->g	D->G
2	GCA_000018925	thiopurine S-methyltransferase	15469	108218	missense	c->t	A->T
3	GCA_000018925	ATP-dependent chaperone ClpB	66256	47370	missense	c->t	P->S
4	GCA_000018925	glycosyl hydrolase family 18 protein	68799	44827	missense	c->t	P->L
5	GCA_000018925	lysophospholipid acyltransferase family protein	73646	39979	missense	t->c	V->A
6	GCA_000018925	efflux RND transporter permease subunit	183024	256862	missense	g->a	A->V
7	GCA_000018925	nucleoside transporter C-terminal domain-containing protein	196766	270604	missense	g->a	D->N
8	GCA_000018925	ABC transporter ATP-binding protein	209712	283550	missense	g->t	K->N
9	GCA_000018925	MFS transporter	212339	286177	missense	c->t	A->T
10	GCA_000018925	MFS transporter	214443	288281	missense	t->c	S->P
11	GCA_000018925	glycerol-3-phosphate dehydrogenase/oxidase	218225	292303	missense	a->g	I->V
12	GCA_000018925	DNA-directed RNA polymerase subunit beta	228535	302610	missense	t->a	L->M
13	GCA_000018925	DNA-directed RNA polymerase subunit beta	229912	303987	missense	g->a	A->T
14	GCA_000018925	phosphatase PAP2 family protein	248397	322472	missense	c->t	R->K
15	GCA_000018925	23S rRNA (pseudouridine(1915)-N(3))-methyltransferase RlmH	258154	332229	missense	t->c	I->V
16	GCA_000018925	peroxide stress protein YaaA	263185	337180	missense	g->a	E->K
17	GCA_000018925	hypothetical protein	285611	359670	missense	g->a	V->I
18	GCA_000018925	50S ribosomal protein L3 N(5)-glutamine methyltransferase	290638	364665	missense	c->t	E->K
19	GCA_000018925	VacJ family lipoprotein	298576	372651	missense	c->t	A->V
20	GCA_000018925	hypothetical protein	304574	378648	missense	t->a	F->L
21	GCA_000018925	hypothetical protein	330707	1668028	missense	t->c	T->A
22	GCA_000018925	hypothetical protein	330841	1668162	missense	t->c	N->S
23	GCA_000018925	hypothetical protein	336749	1671059	missense	t->c	N->D
24	GCA_000018925	ABC transporter ATP-binding protein	345966	388019	nonsense	a->t	K->*
25	GCA_000018925	DEAD/DEAH box helicase family protein	354871	1642367	missense	a->g	I->V
26	GCA_000018925	hypothetical protein	394315	1602927	missense	g->a	V->I
27	GCA_000018925	hypothetical protein	428758	1568484	missense	c->t	A->V
28	GCA_000018925	hypothetical protein	430364	1566878	missense	g->t	T->N
29	GCA_000018925	pyruvate dehydrogenase (acetyl-transferring), homodimeric type	459892	1537351	missense	t->c	F->L
30	GCA_000018925	type I DNA topoisomerase	539685	1457526	missense	a->g	Y->H
31	GCA_000018925	isoleucine--tRNA ligase	546846	1450365	missense	t->c	I->V
32	GCA_000018925	iron acquisition protein FupA	553492	1443719	missense	g->c	G->A
33	GCA_000018925	hypothetical protein	563917	1433296	missense	a->g	T->A
34	GCA_000018925	hypothetical protein	575351	1421862	missense	a->g	S->P
35	GCA_000018925	archaetidylserine decarboxylase	587524	847552	missense	c->t	R->K
36	GCA_000018925	glutamine--fructose-6-phosphate transaminase (isomerizing)	592610	852638	missense	t->c	S->P
37	GCA_000018925	hypothetical protein	614923	874951	missense	c->t	P->L
38	GCA_000018925	UDP-N-acetylmuramoyl-tripeptide--D-alanyl-D-alani ne ligase	638487	898514	missense	g->a	D->N
39	GCA_000018925	UDP-N-acetylmuramoyl-tripeptide--D-alanyl-D-alani ne ligase	638740	898767	missense	c->t	A->V
40	GCA_000018925	bifunctional aspartate kinase/homoserine dehydrogenase I	643774	903801	missense	c->t	P->L
41	GCA_000018925	N-carbamoylputrescine amidase	651451	911476	missense	a->g	T->A
42	GCA_000018925	23S rRNA (guanosine(2251)-2'-O)-methyltransferase RlmB	655319	915344	missense	c->t	PD->SN
43	GCA_000018925	exodeoxyribonuclease V subunit gamma	687237	947263	missense	g->t	G->V
44	GCA_000018925	putative DNA binding domain-containing protein	689111	949137	missense	c->t	P->L
45	GCA_000018925	exodeoxyribonuclease V subunit beta	692539	952586	missense	a->g	D->G
46	GCA_000018925	exodeoxyribonuclease V subunit alpha	694924	954971	missense	t->c	S->P
47	GCA_000018925	NAD-dependent DNA ligase LigA	699815	959862	missense	g->a	E->K
48	GCA_000018925	GNAT family N-acetyltransferase	702478	962525	missense	a->g	S->G
49	GCA_000018925	inositol monophosphatase family protein	704535	964582	missense	c->t	D->N
50	GCA_000018925	ACP S-malonyltransferase	711454	971501	missense	a->g	L->P
51	GCA_000018925	ABC transporter permease subunit	726552	986599	missense	t->c	I->T
52	GCA_000018925	endopeptidase La	766075	1026123	missense	c->t	A->V
53	GCA_000018925	endopeptidase La	767045	1027093	missense	g->a	M->I
54	GCA_000018925	FAD-binding domain	773247	1033295	missense	t->c	S->G
55	GCA_000018925	Rne/Rng family ribonuclease	782106	1042154	missense	c->t	V->I
56	GCA_000018925	carboxylating nicotinate-nucleotide diphosphorylase	809225	1069270	missense	g->a	R->Q
57	GCA_000018925	bifunctional ADP-dependent NAD(P)H-hydrate dehydratase/NAD(P)H-hydrate epimerase	819101	1079147	missense	t->c	I->T
58	GCA_000018925	S4 domain-containing protein	819531	1079577	missense	c->t	G->D
59	GCA_000018925	hypothetical protein	898777	1158843	missense	c->t	A->V
60	GCA_000018925	hypothetical protein	901914	1161980	missense	a->g	I->V
61	GCA_000018925	hypothetical protein	902139	1162205	missense	a->g	N->D
62	GCA_000018925	sugar MFS transporter	922887	1182954	missense	c->t	A->V
63	GCA_000018925	adenosine deaminase	930897	1190964	missense	c->t	E->K
64	GCA_000018925	antirestriction protein ArdA	949291	1209358	missense	c->t	P->S
65	GCA_000018925	glutathione synthase	966071	1226139	missense	g->a	M->I
66	GCA_000018925	D-alanyl-D-alanine carboxypeptidase	1003802	1263875	missense	a->g	I->T
67	GCA_000018925	ZIP family metal transporter	1033548	1293621	missense	c->t	S->F
68	GCA_000018925	Holliday junction resolvase RuvX	1047696	1307772	missense	c->t	R->H
69	GCA_000018925	hypothetical protein	1055486	1315562	missense	t->g	I->S
70	GCA_000018925	hypothetical protein	1071718	1331794	missense	c->t	V->I
71	GCA_000018925	hypothetical protein	1103124	1363197	missense	a->g	I->T
72	GCA_000018925	carbohydrate kinase family protein	1115729	1375801	missense	g->a	S->N
73	GCA_000018925	sugar transferase	1127552	1387623	missense	c->t	A->T
74	GCA_000018925	hypothetical protein	1136890	1396961	missense	c->t	G->R
75	GCA_000018925	type VI secretion system baseplate subunit TssF/IglH	1171598	825575	missense	t->c	F->L
76	GCA_000018925	hypothetical protein	1189455	807459	missense	c->g	R->G
77	GCA_000018925	D-alanyl-D-alanine carboxypeptidase family protein	1219494	777420	missense	t->c	K->E
78	GCA_000018925	hypothetical protein	1240432	756470	missense	c->t	D->N
79	GCA_000018925	50S ribosomal protein L11 methyltransferase PrmA	1245071	751831	nonsense	c->t	W->*
80	GCA_000018925	alcohol dehydrogenase	1246426	750476	missense	t->c	T->A
81	GCA_000018925	L-lactate dehydrogenase LldA	1250110	746792	missense	c->t	E->K
82	GCA_000018925	hypothetical protein	1258745	738157	missense	c->t	P->L
83	GCA_000018925	Si-specific NAD(P)(+) transhydrogenase	1260610	736292	missense	c->t	P->S
84	GCA_000018925	hypothetical protein	1299610	697287	missense	a->g	V->A
85	GCA_000018925	dihydroxy-acid dehydratase	1303780	693117	missense	c->t	A->T
86	GCA_000018925	hypothetical protein	1309701	687196	missense	t->g	Q->H
87	GCA_000018925	S1-like domain-containing RNA-binding protein	1316327	680565	missense	a->c	*->G
88	GCA_000018925	hypothetical protein	1335914	660978	missense	t->c	I->T
89	GCA_000018925	bifunctional methionine sulfoxide reductase B/A protein	1336721	660171	missense	c->t	V->M
90	GCA_000018925	bifunctional methionine sulfoxide reductase B/A protein	1337093	659799	missense	c->t	A->T
91	GCA_000018925	hypothetical protein	1345064	651828	missense	g->a	T->I
92	GCA_000018925	tRNA guanosine(34) transglycosylase Tgt	1376950	619912	missense	a->g	L->P
93	GCA_000018925	MetQ/NlpA family ABC transporter substrate-binding protein	1382889	613974	missense	g->a	D->N
94	GCA_000018925	Mur ligase family protein	1386800	610063	missense	c->t	G->D
95	GCA_000018925	hypothetical protein	1399622	597241	missense	a->g	K->R
96	GCA_000018925	hypothetical protein	1400821	596042	missense	c->t	PD->NS
97	GCA_000018925	multidrug effflux MFS transporter	1405227	591636	missense	t->g	S->A
98	GCA_000018925	multidrug effflux MFS transporter	1405549	591314	missense	t->c	L->P
99	GCA_000018925	cysteine/glutathione ABC transporter permease/ATP-binding protein CydD	1447843	549019	missense	g->t	R->I
100	GCA_000018925	glycosyl hydrolase family 18 protein	1470291	526572	missense	a->g	*->Q
101	GCA_000018925	glycosyl hydrolase family 18 protein	1470570	526197	missense	t->c	N->D
102	GCA_000018925	L-threonine 3-dehydrogenase	1474910	521857	missense	t->c	V->A
103	GCA_000018925	hypothetical protein	1509225	487545	missense	c->t	P->S
104	GCA_000018925	single-stranded-DNA-specific exonuclease RecJ	1535081	461689	missense	t->c	V->A
105	GCA_000018925	LPS-assembly protein LptD	1545865	450905	missense	c->t	D->N
106	GCA_000018925	LPS-assembly protein LptD	1546294	450476	missense	t->c	T->A
107	GCA_000018925	hypothetical protein	1549564	447206	missense	g->c	P->R
108	GCA_000018925	hypothetical protein	1560092	436678	missense	c->t	Q->*
109	GCA_000018925	peptide MFS transporter	1569719	427051	missense	g->a	A->V
110	GCA_000018925	hypothetical protein	1587599	409172	missense	a->g	V->A
111	GCA_000018925	hypothetical protein	1587605	409166	missense	g->a	T->I
112	GCA_000018925	glycosyltransferase family 4 protein	1614593	1678637	missense	t->c	E->G
113	GCA_000018925	50S ribosomal protein L5	1632980	1707543	missense	c->t	G->S
114	GCA_000018925	hypothetical protein	1652985	1727545	missense	a->g	S->P
115	GCA_000018925	class II fumarate hydratase	1656136	1730696	missense	c->t	G->D
116	GCA_000018925	valine--tRNA ligase	1661793	1736353	missense	g->c	N->K
117	GCA_000018925	DNA polymerase III subunit chi	1664074	1738634	missense	g->a	P->S
118	GCA_000018925	MoxR family ATPase	1672330	1746863	missense	g->t	F->L
119	GCA_000018925	heme o synthase	1675858	1750391	missense	g->a	S->F
120	GCA_000018925	inorganic phosphate transporter	1708481	1783012	missense	c->a	V->F
121	GCA_000018925	hypothetical protein	1712871	1787401	missense	g->a	P->L
122	GCA_000018925	glutamine synthetase beta-grasp domain-containing protein	1761145	1835673	missense	a->g	R->G
123	GCA_000018925	glutamine synthetase beta-grasp domain-containing protein	1761657	1836185	missense	g->a	M->I
124	GCA_000018925	peptide chain release factor 2	1768009	1842537	missense	g->a	A->V
125	GCA_000018925	UDP-3-O-acyl-N-acetylglucosamine deacetylase	1770213	1844741	missense	c->t	E->K
126	GCA_000018925	hypothetical protein	1787193	1861719	missense	c->t	G->S
127	GCA_000018925	4'-phosphopantetheinyl transferase superfamily protein	1796238	1870764	missense	t->c	T->A
128	GCA_000018925	type VI secretion system baseplate subunit TssF/IglH	1835315	15634	missense	t->c	F->L
129	GCA_000018925	MFS transporter	1874020	73487	missense	c->t	L->F
130	GCA_000018925	hypothetical protein	1887804	86669	missense	a->t	Y->N
